# Supplementary material for: NRXN3 Is a Novel Locus for Waist Circumference: A Genome-Wide Association Study from the CHARGE Consortium
Source: PLoS Genet. 2009 Jun 26;5(6):e1000539. doi: 10.1371/journal.pgen.1000539 (PMC2695005; doi:10.1371/journal.pgen.1000539)
Supplement: Table S3 — Comprehensive results from the CHARGE consortium for Waist Circumference with P<9.9×10−6. (0.04 MB XLS) [file pgen.1000539.s008.xls]

## Sheet: Sheet1
Table S3. Comprehensive results from the CHARGE consortium for Waist Circumference with P<9.9*10-6
Marker	Chromosome	Position	Pvalue	Nearest Gene*
rs1558902	16	52361075	4.635e-19	FTO
rs11075985	16	52362708	3.473e-18	FTO
rs9940128	16	52358255	3.483e-18	FTO
rs9939973	16	52358069	3.582e-18	FTO
rs9923147	16	52359050	3.606e-18	FTO
rs9923544	16	52359486	3.964e-18	FTO
rs11642841	16	52402988	4.068e-18	FTO
rs9940646	16	52358130	4.482e-18	FTO
rs9937053	16	52357008	5.305e-18	FTO
rs9928094	16	52357406	5.473e-18	FTO
rs9930333	16	52357478	5.853e-18	FTO
rs9936385	16	52376670	6.832e-18	FTO
rs12149832	16	52400409	9.311e-18	FTO
rs8050136	16	52373776	9.482e-18	FTO
rs1121980	16	52366748	9.609e-18	FTO
rs17817449	16	52370868	1e-17	FTO
rs8043757	16	52370951	1.02e-17	FTO
rs11075989	16	52377378	1.034e-17	FTO
rs9939609	16	52378028	1.059e-17	FTO
rs9935401	16	52374339	1.088e-17	FTO
rs8051591	16	52374253	1.094e-17	FTO
rs11075990	16	52377394	1.114e-17	FTO
rs9923233	16	52376699	1.191e-17	FTO
rs7193144	16	52368187	1.209e-17	FTO
rs3751812	16	52375961	1.384e-17	FTO
rs7185735	16	52380152	1.565e-17	FTO
rs17817964	16	52385567	1.615e-17	FTO
rs9930501	16	52387953	1.04e-16	FTO
rs9932754	16	52387992	1.059e-16	FTO
rs9930506	16	52387966	1.076e-16	FTO
rs9922708	16	52388647	1.095e-16	FTO
rs9922619	16	52389272	1.223e-16	FTO
rs7201850	16	52379363	1.584e-16	FTO
rs9931494	16	52384680	1.698e-16	FTO
rs9941349	16	52382989	1.754e-16	FTO
rs17817288	16	52365265	3.187e-13	FTO
rs9922047	16	52363781	2.203e-12	FTO
rs10852521	16	52362466	2.408e-12	FTO
rs1861866	16	52361841	2.544e-12	FTO
rs8055197	16	52360657	2.559e-12	FTO
rs3751813	16	52376209	4.911e-12	FTO
rs7206790	16	52355409	9.318e-12	FTO
rs8057044	16	52370115	1.025e-11	FTO
rs8047395	16	52356024	1.522e-11	FTO
rs8044769	16	52396636	4.307e-11	FTO
rs11075987	16	52372662	4.51e-11	FTO
rs1421085	16	52358455	1.649e-10	FTO
rs7202116	16	52379116	2.272e-09	FTO
rs1477196	16	52365759	8.659e-08	FTO
rs4783819	16	52374148	1.498e-07	FTO
rs12446228	16	52357888	1.903e-07	FTO
rs7190492	16	52386253	2.119e-07	FTO
rs2058908	16	52363646	2.961e-07	FTO
rs489693	18	56033767	3.537e-07	MC4R
rs11152213	18	56003928	3.578e-07	MC4R
rs476828	18	56003567	4.115e-07	MC4R
rs10871777	18	56002743	5.824e-07	MC4R
rs17782313	18	56002077	6.277e-07	MC4R
rs10146997	14	79014915	6.376e-07	NRXN3
rs7144011	14	79010136	6.552e-07	NRXN3
rs17109256	14	79009746	6.613e-07	NRXN3
rs538656	18	56001402	6.719e-07	MC4R
rs10145154	14	79009278	6.756e-07	NRXN3
rs10150332	14	79006717	7.215e-07	NRXN3
rs12967135	18	56000003	7.236e-07	MC4R
rs2168711	18	55999511	7.629e-07	MC4R
rs523288	18	55999349	8.036e-07	MC4R
rs12954782	18	56015072	9.085e-07	MC4R
rs921971	18	56012643	9.151e-07	MC4R
rs1457489	18	56012941	9.182e-07	MC4R
rs6567160	18	55980115	9.256e-07	MC4R
rs12969709	18	56010543	9.337e-07	MC4R
rs8089364	18	56009809	9.765e-07	MC4R
rs981113	5	75556684	9.822e-07	SV2C
rs8083289	18	56044598	1.02e-06	MC4R
rs7338657	13	62299289	1.054e-06	PCDH20
rs7156625	14	79012400	1.099e-06	NRXN3
rs663129	18	55989381	1.109e-06	MC4R
rs17836088	14	79001794	1.326e-06	NRXN3
rs11665563	18	56027014	1.356e-06	MC4R
rs7206010	16	52312678	1.381e-06	FTO
rs11664883	18	56028780	1.434e-06	MC4R
rs17175643	18	56047722	1.437e-06	MC4R
rs12970134	18	56035730	1.472e-06	MC4R
rs11663816	18	56027207	1.551e-06	MC4R
rs17109221	14	78979872	1.58e-06	NRXN3
rs7203521	16	52326794	1.834e-06	FTO
rs6714750	2	136499639	1.925e-06	DARS
rs1555967	6	51267954	1.943e-06	PKHD1
rs10068332	5	75557736	2.038e-06	SV2C
rs10066756	5	75557566	2.04e-06	SV2C
rs10059683	5	75557356	2.19e-06	SV2C
rs9598518	13	62327994	2.251e-06	PCDH20
rs1861867	16	52406062	2.269e-06	FTO
rs6499640	16	52327178	2.355e-06	FTO
rs4701252	5	21814911	2.466e-06	CDH12
rs1521252	13	62322495	2.478e-06	PCDH20
rs12964203	18	56054584	2.717e-06	MC4R
rs12955983	18	56023969	2.847e-06	MC4R
rs492443	18	56009782	3.013e-06	MC4R
rs12960928	18	56048783	3.08e-06	MC4R
rs1447905	3	71831333	3.357e-06	EIF4E3
rs2397026	6	51265492	3.427e-06	PKHD1
rs12966550	18	56062310	3.458e-06	MC4R
rs309137	2	136482421	3.48e-06	DARS
rs2168708	18	56058291	3.522e-06	MC4R
rs4420638	19	50114786	3.609e-06	APOC1
rs10150482	14	78961635	3.962e-06	NRXN3
rs10146690	14	78960209	3.996e-06	NRXN3
rs2236783	2	136310628	4.022e-06	LCT
rs17700144	18	55962962	4.051e-06	MC4R
rs2365642	1	199501709	4.112e-06	PKP1
rs2370982	14	78960430	4.128e-06	NRXN3
rs17008958	3	71838178	4.45e-06	EIF4E3
rs7932813	11	7664857	4.557e-06	OVCH2
rs6754311	2	136424452	4.562e-06	DARS
rs507824	9	77224530	4.62e-06	OSTF1
rs569406	9	77219165	4.666e-06	OSTF1
rs693895	9	77218689	4.996e-06	OSTF1
rs10869559	9	77217740	5.192e-06	OSTF1
rs6837818	4	168112	5.212e-06	ZNF718
rs309134	2	136472154	5.397e-06	DARS
rs687670	2	136457370	5.548e-06	DARS
rs6817633	4	171832	5.842e-06	ZNF718
rs4758213	11	7662242	5.846e-06	OVCH2
rs6716536	2	136503872	5.851e-06	DARS
rs12274672	11	7663433	5.927e-06	OVCH2
rs13404551	2	136438465	6.008e-06	DARS
rs12271537	11	7663677	6.117e-06	OVCH2
rs17061143	9	77213743	6.166e-06	OSTF1
rs7110070	11	7664344	6.169e-06	OVCH2
rs10869558	9	77210258	6.706e-06	OSTF1
rs7205986	16	52312647	6.915e-06	FTO
rs7824886	8	65248459	6.915e-06	BHLHB5
rs303211	10	91152477	7.1e-06	IFIT1
rs571312	18	55990749	7.181e-06	MC4R
rs17537900	13	42593449	7.29e-06	DNAJC15
rs6998794	8	65254904	7.366e-06	BHLHB5
rs10869557	9	77210175	7.384e-06	OSTF1
rs16930931	8	65268914	7.433e-06	BHLHB5
rs9790104	3	71833418	7.635e-06	EIF4E3
rs17476669	2	50579975	7.921e-06	NRXN1
rs4098360	11	7659242	7.921e-06	CYB5R2
rs11778132	8	65277068	7.984e-06	BHLHB5
rs11857639	15	71424825	8.001e-06	HCN4
rs309160	2	136401698	8.33e-06	DARS
rs2164210	2	136296757	8.435e-06	LCT
rs590215	18	56055068	8.441e-06	MC4R
rs892715	2	136293047	8.502e-06	LCT
rs309168	2	136386768	8.795e-06	DARS
rs2322659	2	136272129	8.881e-06	LCT
rs11990688	8	65284283	8.966e-06	BHLHB5
rs7579771	2	136296730	9.14e-06	LCT
rs11780082	8	65284933	9.229e-06	BHLHB5
rs12792768	11	7665433	9.465e-06	OVCH2
rs6499641	16	52330127	9.565e-06	FTO
rs4758215	11	7665069	9.667e-06	OVCH2
rs745500	2	136299662	9.711e-06	LCT
rs12475139	2	136503121	9.802e-06	DARS
rs2322660	2	136273789	9.817e-06	LCT
rs6870971	5	75554185	9.842e-06	SV2C
rs748841	2	136274627	9.854e-06	LCT
rs8059991	16	52329847	9.888e-06	FTO
*Nearest reference is bolded if SNP is within the reference gene
