# Supplementary material for: NRXN3 Is a Novel Locus for Waist Circumference: A Genome-Wide Association Study from the CHARGE Consortium
Source: PLoS Genet. 2009 Jun 26;5(6):e1000539. doi: 10.1371/journal.pgen.1000539 (PMC2695005; doi:10.1371/journal.pgen.1000539)
Supplement: Table S4 — Comprehensive results from the CHARGE consortium for body mass index with P<9.9×10−6. (0.04 MB XLS) [file pgen.1000539.s009.xls]

## Sheet: Sheet1
Table S4. Comprehensive results from the CHARGE consortium for body mass index with P<9.9*10-6
Marker	Chromosome	Position	Pvalue	Nearest Gene*
rs1558902	16	52361075	3.716e-24	FTO
rs8050136	16	52373776	1.012e-23	FTO
rs17817449	16	52370868	1.202e-23	FTO
rs8043757	16	52370951	1.22e-23	FTO
rs8051591	16	52374253	1.428e-23	FTO
rs11075989	16	52377378	1.458e-23	FTO
rs9939609	16	52378028	1.511e-23	FTO
rs7193144	16	52368187	1.52e-23	FTO
rs9936385	16	52376670	1.552e-23	FTO
rs9935401	16	52374339	1.564e-23	FTO
rs11075990	16	52377394	1.589e-23	FTO
rs3751812	16	52375961	1.967e-23	FTO
rs12149832	16	52400409	2.572e-23	FTO
rs7185735	16	52380152	2.847e-23	FTO
rs11642841	16	52402988	3.091e-23	FTO
rs17817964	16	52385567	3.099e-23	FTO
rs9923233	16	52376699	6.309e-23	FTO
rs9940128	16	52358255	1.171e-21	FTO
rs9939973	16	52358069	1.178e-21	FTO
rs11075985	16	52362708	1.21e-21	FTO
rs9923147	16	52359050	1.235e-21	FTO
rs9923544	16	52359486	1.491e-21	FTO
rs9937053	16	52357008	1.952e-21	FTO
rs9928094	16	52357406	2.036e-21	FTO
rs9930333	16	52357478	2.063e-21	FTO
rs9940646	16	52358130	2.274e-21	FTO
rs1121980	16	52366748	2.818e-21	FTO
rs7201850	16	52379363	1.384e-20	FTO
rs9931494	16	52384680	1.508e-20	FTO
rs9941349	16	52382989	1.54e-20	FTO
rs9922708	16	52388647	1.594e-20	FTO
rs9932754	16	52387992	1.638e-20	FTO
rs9930501	16	52387953	1.65e-20	FTO
rs9922619	16	52389272	1.684e-20	FTO
rs9930506	16	52387966	1.733e-20	FTO
rs17817288	16	52365265	2.668e-16	FTO
rs1421085	16	52358455	2.183e-15	FTO
rs3751813	16	52376209	4.993e-15	FTO
rs7202116	16	52379116	8.063e-15	FTO
rs7206790	16	52355409	2.517e-14	FTO
rs8057044	16	52370115	2.57e-14	FTO
rs9922047	16	52363781	4.289e-14	FTO
rs10852521	16	52362466	5.075e-14	FTO
rs1861866	16	52361841	5.832e-14	FTO
rs8055197	16	52360657	5.94e-14	FTO
rs11075987	16	52372662	2.912e-13	FTO
rs8047395	16	52356024	3.499e-13	FTO
rs8044769	16	52396636	6.726e-13	FTO
rs1477196	16	52365759	3.358e-09	FTO
rs1861867	16	52406062	5.591e-09	FTO
rs4783819	16	52374148	5.705e-09	FTO
rs7190492	16	52386253	1.003e-08	FTO
rs12446228	16	52357888	1.019e-08	FTO
rs2058908	16	52363646	1.068e-08	FTO
rs1555967	6	51267954	1.366e-07	PKHD1
rs11152213	18	56003928	1.523e-07	MC4R
rs476828	18	56003567	1.72e-07	MC4R
rs7206010	16	52312678	1.77e-07	FTO
rs2397026	6	51265492	1.811e-07	PKHD1
rs10871777	18	56002743	1.962e-07	MC4R
rs12967135	18	56000003	2.002e-07	MC4R
rs538656	18	56001402	2.02e-07	MC4R
rs6567160	18	55980115	2.032e-07	MC4R
rs2168711	18	55999511	2.033e-07	MC4R
rs17782313	18	56002077	2.04e-07	MC4R
rs523288	18	55999349	2.162e-07	MC4R
rs7203521	16	52326794	2.182e-07	FTO
rs6499640	16	52327178	2.703e-07	FTO
rs663129	18	55989381	3.089e-07	MC4R
rs17700144	18	55962962	4.352e-07	MC4R
rs7138803	12	48533735	4.353e-07	BCDIN3D
rs8089364	18	56009809	5.979e-07	MC4R
rs12969709	18	56010543	6.224e-07	MC4R
rs12954782	18	56015072	6.532e-07	MC4R
rs921971	18	56012643	6.535e-07	MC4R
rs1457489	18	56012941	6.598e-07	MC4R
rs2867112	2	641349	7.995e-07	TMEM18
rs2867113	2	641365	8.015e-07	TMEM18
rs13396935	2	643195	8.104e-07	TMEM18
rs12714414	2	641407	8.106e-07	TMEM18
rs10188334	2	643874	8.107e-07	TMEM18
rs6719980	2	641507	8.121e-07	TMEM18
rs13415094	2	643093	8.125e-07	TMEM18
rs13397165	2	643354	8.131e-07	TMEM18
rs7608050	2	642247	8.132e-07	TMEM18
rs12714415	2	641430	8.135e-07	TMEM18
rs2867109	2	641030	8.175e-07	TMEM18
rs13386964	2	640828	8.213e-07	TMEM18
rs4613321	2	640647	8.217e-07	TMEM18
rs7574359	2	642542	8.229e-07	TMEM18
rs13386627	2	640560	8.283e-07	TMEM18
rs1320338	2	639347	8.286e-07	TMEM18
rs1320336	2	640012	8.355e-07	TMEM18
rs13401686	2	640519	8.374e-07	TMEM18
rs1320337	2	639867	8.387e-07	TMEM18
rs2867108	2	640143	8.425e-07	TMEM18
rs13386517	2	640479	8.469e-07	TMEM18
rs2867110	2	641105	8.538e-07	TMEM18
rs489693	18	56033767	8.623e-07	MC4R
rs4452188	2	638810	8.694e-07	TMEM18
rs4423631	2	638758	8.902e-07	TMEM18
rs8083289	18	56044598	9.024e-07	MC4R
rs13388043	2	627597	9.165e-07	TMEM18
rs7561317	2	634953	9.433e-07	TMEM18
rs7570198	2	638198	9.434e-07	TMEM18
rs11663816	18	56027207	9.502e-07	MC4R
rs4854344	2	628144	9.607e-07	TMEM18
rs574988	18	55964628	9.613e-07	MC4R
rs4854349	2	637861	9.618e-07	TMEM18
rs7571957	2	636803	9.625e-07	TMEM18
rs521663	18	55973220	9.712e-07	MC4R
rs7604609	2	633303	9.892e-07	TMEM18
rs4854348	2	637760	9.9e-07	TMEM18
rs13393304	2	627830	9.91e-07	TMEM18
rs10173167	2	636767	9.966e-07	TMEM18
rs10193244	2	637580	1.001e-06	TMEM18
rs11127491	2	636145	1.007e-06	TMEM18
rs6548237	2	611461	1.015e-06	TMEM18
rs10190052	2	636674	1.017e-06	TMEM18
rs565239	18	55978178	1.022e-06	MC4R
rs6743060	2	619510	1.031e-06	TMEM18
rs17175643	18	56047722	1.049e-06	MC4R
rs7576635	2	615057	1.052e-06	TMEM18
rs2867131	2	600603	1.053e-06	TMEM18
rs1320330	2	612225	1.064e-06	TMEM18
rs6744653	2	618524	1.065e-06	TMEM18
rs6744646	2	618504	1.066e-06	TMEM18
rs6752470	2	619694	1.072e-06	TMEM18
rs2867122	2	614581	1.121e-06	TMEM18
rs1320331	2	612161	1.122e-06	TMEM18
rs7576624	2	615029	1.122e-06	TMEM18
rs2903492	2	614678	1.123e-06	TMEM18
rs2867123	2	614524	1.133e-06	TMEM18
rs13007080	2	620024	1.147e-06	TMEM18
rs13007086	2	620034	1.147e-06	TMEM18
rs6711012	2	614034	1.149e-06	TMEM18
rs2867125	2	612827	1.153e-06	TMEM18
rs12995480	2	619881	1.154e-06	TMEM18
rs6732471	2	619914	1.157e-06	TMEM18
rs11665563	18	56027014	1.161e-06	MC4R
rs939583	2	612531	1.162e-06	TMEM18
rs6719518	2	613935	1.171e-06	TMEM18
rs11127484	2	613798	1.178e-06	TMEM18
rs939582	2	612723	1.2e-06	TMEM18
rs11664883	18	56028780	1.214e-06	MC4R
rs6755502	2	625721	1.269e-06	TMEM18
rs6734363	2	625200	1.272e-06	TMEM18
rs6725549	2	620323	1.282e-06	TMEM18
rs12970134	18	56035730	1.309e-06	MC4R
rs6731348	2	620339	1.334e-06	TMEM18
rs6731688	2	620662	1.345e-06	TMEM18
rs13012571	2	622550	1.348e-06	TMEM18
rs13021737	2	622348	1.356e-06	TMEM18
rs5017303	2	620995	1.357e-06	TMEM18
rs12992154	2	622300	1.383e-06	TMEM18
rs11127485	2	622028	1.385e-06	TMEM18
rs5017300	2	621099	1.39e-06	TMEM18
rs12623218	2	622146	1.401e-06	TMEM18
rs492443	18	56009782	1.401e-06	MC4R
rs7585056	2	621528	1.415e-06	TMEM18
rs1456404	4	155024622	1.517e-06	SFRP2
rs681630	18	55978585	1.644e-06	MC4R
rs6728726	2	613976	1.738e-06	TMEM18
rs536783	18	55979018	1.78e-06	MC4R
rs11127483	2	613691	1.879e-06	TMEM18
rs2331841	18	55979617	1.899e-06	MC4R
rs17201502	12	48571829	1.939e-06	FAIM2
rs12960928	18	56048783	1.942e-06	MC4R
rs7132908	12	48549415	2.182e-06	FAIM2
rs7567570	2	605140	2.233e-06	TMEM18
rs649721	18	55981075	2.251e-06	MC4R
rs2860323	2	604210	2.256e-06	TMEM18
rs2947411	2	604168	2.321e-06	TMEM18
rs12966550	18	56062310	2.612e-06	MC4R
rs12964203	18	56054584	2.696e-06	MC4R
rs10189761	2	636364	2.715e-06	TMEM18
rs8095404	18	55955326	2.755e-06	PMAIP1
rs2168708	18	56058291	2.787e-06	MC4R
rs1553754	17	43918706	2.81e-06	HOXB1
rs11660783	18	55918615	2.846e-06	PMAIP1
rs17299673	4	155017369	2.874e-06	SFRP2
rs633265	18	55982448	2.899e-06	MC4R
rs487720	18	55983515	3.028e-06	MC4R
rs12955983	18	56023969	3.166e-06	MC4R
rs565970	18	55984704	3.3e-06	MC4R
rs683430	18	55984782	3.323e-06	MC4R
rs4438957	6	51253131	3.781e-06	TFAP2B
rs34341	5	74969765	3.817e-06	C5orf37
rs4615388	6	51254979	3.855e-06	TFAP2B
rs682614	18	55984900	4.233e-06	MC4R
rs2206277	6	50906485	4.253e-06	TFAP2B
rs1673518	18	55986345	4.287e-06	MC4R
rs987237	6	50911009	4.466e-06	TFAP2B
rs2051312	18	55987695	4.473e-06	MC4R
rs474112	18	55987812	4.684e-06	MC4R
rs11169176	12	48527280	4.929e-06	BCDIN3D
rs7022642	9	6950107	4.944e-06	JMJD2C
rs666181	18	55988728	4.966e-06	MC4R
rs497353	9	92432710	4.99e-06	DIRAS2
rs2051311	18	55987860	5.003e-06	MC4R
rs6567161	18	55997915	5.029e-06	MC4R
rs559623	18	55994855	5.092e-06	MC4R
rs591166	18	55992569	5.108e-06	MC4R
rs475134	18	56003732	5.134e-06	MC4R
rs993887	18	55993678	5.153e-06	MC4R
rs611428	18	55993865	5.208e-06	MC4R
rs562622	18	55994476	5.212e-06	MC4R
rs589850	18	55992871	5.226e-06	MC4R
rs3928247	3	175848332	5.263e-06	NAALADL2
rs975918	18	55993388	5.337e-06	MC4R
rs1619975	18	55988204	5.344e-06	MC4R
rs981106	17	65984234	5.446e-06	KCNJ2
rs545708	18	55991199	5.48e-06	MC4R
rs953442	18	55948465	5.803e-06	PMAIP1
rs7831920	8	134601104	5.804e-06	ST3GAL1
rs590215	18	56055068	5.827e-06	MC4R
rs10969478	9	29944934	5.858e-06	LINGO2
rs10813208	9	29944848	5.884e-06	LINGO2
rs12002080	9	29946902	5.914e-06	LINGO2
rs563726	9	92427336	5.915e-06	DIRAS2
rs1942866	18	55892763	5.981e-06	PMAIP1
rs8086627	18	55894076	6.107e-06	PMAIP1
rs10511835	9	29948595	6.123e-06	LINGO2
rs6745266	2	239858512	6.149e-06	HDAC4
rs981113	5	75556684	6.515e-06	SV2C
rs6742576	2	239852569	6.557e-06	HDAC4
rs4620360	9	29937473	6.57e-06	LINGO2
rs1942863	18	55896724	6.697e-06	PMAIP1
rs7587786	2	239851455	6.734e-06	HDAC4
rs1350341	18	55993513	6.837e-06	MC4R
rs17109256	14	79009746	6.961e-06	NRXN3
rs7144011	14	79010136	6.985e-06	NRXN3
rs10145154	14	79009278	7.005e-06	NRXN3
rs10150332	14	79006717	7.085e-06	NRXN3
rs571312	18	55990749	7.116e-06	MC4R
rs10146997	14	79014915	7.372e-06	NRXN3
rs7338657	13	62299289	7.639e-06	PCDH20
rs7715806	5	75070143	7.896e-06	C5orf37
rs10875982	12	48531973	8.165e-06	BCDIN3D
rs1942860	18	55907035	8.284e-06	PMAIP1
rs7240566	18	55895169	8.309e-06	PMAIP1
rs4045166	5	74945202	8.31e-06	POLK
rs12957347	18	55901994	8.397e-06	PMAIP1
rs6567155	18	55906097	8.406e-06	PMAIP1
rs11520442	18	55895556	8.42e-06	PMAIP1
rs10096750	8	96316411	8.637e-06	C8orf37
rs4299252	18	55902165	8.641e-06	PMAIP1
rs8091524	18	55902940	8.681e-06	PMAIP1
rs1539952	18	55917492	8.723e-06	PMAIP1
rs11662368	18	55908958	8.818e-06	PMAIP1
rs4793927	17	43990018	9.114e-06	HOXB3
rs4784323	16	52355066	9.203e-06	FTO
rs297924	12	48571328	9.208e-06	FAIM2
rs2288278	17	44016291	9.592e-06	HOXB4
rs7205986	16	52312647	9.779e-06	FTO
*Nearest reference is bolded if SNP is within the reference gene
